# Supplementary material for: A Versatile High‐Throughput Single‐Cell Screening Platform for Profiling Antigen‐Specific Long‐Lived B Cells in Blood and Bone Marrow
Source: Adv Sci (Weinh). 2025 Apr 9;12(21):2414945. doi: 10.1002/advs.202414945 (PMC12140366; doi:10.1002/advs.202414945)
Supplement: Supplementary file 2 — Supplemental Tables [file ADVS-12-2414945-s001.xlsx]

## Sheet: Table S1
IG outer primer mix	5′-TCAGCACGGGACAAACTCTTCT-3’
	5′-GCAGGAGACAGACTCTTCTCCA-3’
	5′-AACTGGCTGCTCATGGTGT-3’
	5′-TGGTGCAAGTGTGGTTGAGGT-3’
	5′-TGGTCACTTGGCTGGTGGTG-3’
	5′-CACTTGGCAGGTGAACTGTTTTCT-3’
	5′-AACCTTCAAGGATGCTCTTGGGA-3’
	5′-GGACAGGGATCCAGAGTTCCA-3’
	5′-AGGTGACGGTCTGACTTGGC-3’
	5′-GCTGGACAGGGCTCCATAGTT-3’
	5′-GGCACCTTGTCCAATCATGTTCC-3’
	5′-ATGTCGTTCATACTCGTCCTTGGT-3’
IG inner primer mix
	5′-TACACACCAGTGTGGCCTT-3’
	5′-CAGGCCACTGTCACACCACT-3’
	5′-CAGGTCACATTCATCGTGCCG-3’
	5′-GAGGCCAGCACAGTGACCT-3’
	5′-GCAGGGAAGTTCACAGTGCT-3’
	5′-CTGTTTGAGATCAGTTTGCCATCCT-3’
	5′-TGCGAGGTGGCTAGGTACTTG-3’
	5′-CCCTTGACCAGGCATCC-3’
	5′-AGGTCACGGAGGAACCAGTTG-3’
	5′-GGCATCCCAGTGTCACCGA-3’
	5′-AGAAGATCCACTTCACCTTGAAC-3’
	5′-GAAGCACACGACTGAGGCAC-3′
IS primer	5′-AAGCAGTGGTATCAACGCAGAGT-3’

## Sheet: Table S2
PE-Cy™7 Mouse Anti-Human CD19 (BD Biosciences, cat. no. 560911)
IgA Antibody APC, anti-human（Miltenyi Biotec, cat. no. 130-113-998）
PE Mouse Anti-Human IgD（BD Biosciences, cat. no. 562024）
FITC Mouse Anti-Human IgM（BD Biosciences，cat. no. 562029）
BV421 Anti-Human CD27（biolegend，cat. no. 302824）

## Sheet: Table S3
CTACACGACGCTCTTCCGATCTCGACACGGNNNNNNNNNNTTTCTTATAT/rG//rG//rG/
CTACACGACGCTCTTCCGATCTGGTTTAGGNNNNNNNNNNTTTCTTATAT/rG//rG//rG/
CTACACGACGCTCTTCCGATCTATGTGACGNNNNNNNNNNTTTCTTATAT/rG//rG//rG/
CTACACGACGCTCTTCCGATCTGACACTAGNNNNNNNNNNTTTCTTATAT/rG//rG//rG/
CTACACGACGCTCTTCCGATCTAGAGCGAGNNNNNNNNNNTTTCTTATAT/rG//rG//rG/
CTACACGACGCTCTTCCGATCTTAAGCCAGNNNNNNNNNNTTTCTTATAT/rG//rG//rG/
CTACACGACGCTCTTCCGATCTACTTGCCGNNNNNNNNNNTTTCTTATAT/rG//rG//rG/
CTACACGACGCTCTTCCGATCTTAGCTCCGNNNNNNNNNNTTTCTTATAT/rG//rG//rG/
CTACACGACGCTCTTCCGATCTCGATCCTGNNNNNNNNNNTTTCTTATAT/rG//rG//rG/
CTACACGACGCTCTTCCGATCTGGCATCGGNNNNNNNNNNTTTCTTATAT/rG//rG//rG/
CTACACGACGCTCTTCCGATCTCCATTATGNNNNNNNNNNTTTCTTATAT/rG//rG//rG/
CTACACGACGCTCTTCCGATCTACAGTTGGNNNNNNNNNNTTTCTTATAT/rG//rG//rG/
CTACACGACGCTCTTCCGATCTGAAACCATNNNNNNNNNNTTTCTTATAT/rG//rG//rG/
CTACACGACGCTCTTCCGATCTTGAGATCCNNNNNNNNNNTTTCTTATAT/rG//rG//rG/
CTACACGACGCTCTTCCGATCTCCTGAGCANNNNNNNNNNTTTCTTATAT/rG//rG//rG/
CTACACGACGCTCTTCCGATCTATGGTCTANNNNNNNNNNTTTCTTATAT/rG//rG//rG/
CTACACGACGCTCTTCCGATCTAACTAATGNNNNNNNNNNTTTCTTATAT/rG//rG//rG/
CTACACGACGCTCTTCCGATCTAACTGTACNNNNNNNNNNTTTCTTATAT/rG//rG//rG/
CTACACGACGCTCTTCCGATCTAAGAGCTTNNNNNNNNNNTTTCTTATAT/rG//rG//rG/
CTACACGACGCTCTTCCGATCTAAGTCCCANNNNNNNNNNTTTCTTATAT/rG//rG//rG/
CTACACGACGCTCTTCCGATCTAATCGGAGNNNNNNNNNNTTTCTTATAT/rG//rG//rG/
CTACACGACGCTCTTCCGATCTAATTCGTTNNNNNNNNNNTTTCTTATAT/rG//rG//rG/
CTACACGACGCTCTTCCGATCTACAAGTAGNNNNNNNNNNTTTCTTATAT/rG//rG//rG/
CTACACGACGCTCTTCCGATCTACCACCACNNNNNNNNNNTTTCTTATAT/rG//rG//rG/
CTACACGACGCTCTTCCGATCTACCGCATTNNNNNNNNNNTTTCTTATAT/rG//rG//rG/
CTACACGACGCTCTTCCGATCTACCTTGGGNNNNNNNNNNTTTCTTATAT/rG//rG//rG/
CTACACGACGCTCTTCCGATCTACGAAAGCNNNNNNNNNNTTTCTTATAT/rG//rG//rG/
CTACACGACGCTCTTCCGATCTACGGTTATNNNNNNNNNNTTTCTTATAT/rG//rG//rG/
CTACACGACGCTCTTCCGATCTACTCCATANNNNNNNNNNTTTCTTATAT/rG//rG//rG/
CTACACGACGCTCTTCCGATCTACTGCGCANNNNNNNNNNTTTCTTATAT/rG//rG//rG/
CTACACGACGCTCTTCCGATCTAGAATGAANNNNNNNNNNTTTCTTATAT/rG//rG//rG/
CTACACGACGCTCTTCCGATCTAGAGGAGGNNNNNNNNNNTTTCTTATAT/rG//rG//rG/
CTACACGACGCTCTTCCGATCTAGCAACGGNNNNNNNNNNTTTCTTATAT/rG//rG//rG/
CTACACGACGCTCTTCCGATCTAGCCGTAANNNNNNNNNNTTTCTTATAT/rG//rG//rG/
CTACACGACGCTCTTCCGATCTAGCTATAGNNNNNNNNNNTTTCTTATAT/rG//rG//rG/
CTACACGACGCTCTTCCGATCTAGGAACAANNNNNNNNNNTTTCTTATAT/rG//rG//rG/
CTACACGACGCTCTTCCGATCTAGGTACTTNNNNNNNNNNTTTCTTATAT/rG//rG//rG/
CTACACGACGCTCTTCCGATCTAGGTCGAANNNNNNNNNNTTTCTTATAT/rG//rG//rG/
CTACACGACGCTCTTCCGATCTAGGTGGTCNNNNNNNNNNTTTCTTATAT/rG//rG//rG/
CTACACGACGCTCTTCCGATCTAGTATTGCNNNNNNNNNNTTTCTTATAT/rG//rG//rG/
CTACACGACGCTCTTCCGATCTATACACGTNNNNNNNNNNTTTCTTATAT/rG//rG//rG/
CTACACGACGCTCTTCCGATCTATATACCCNNNNNNNNNNTTTCTTATAT/rG//rG//rG/
CTACACGACGCTCTTCCGATCTATCTTCAANNNNNNNNNNTTTCTTATAT/rG//rG//rG/
CTACACGACGCTCTTCCGATCTATTCAGACNNNNNNNNNNTTTCTTATAT/rG//rG//rG/
CTACACGACGCTCTTCCGATCTATTCGGGTNNNNNNNNNNTTTCTTATAT/rG//rG//rG/
CTACACGACGCTCTTCCGATCTATTGACATNNNNNNNNNNTTTCTTATAT/rG//rG//rG/
CTACACGACGCTCTTCCGATCTCAAATCTANNNNNNNNNNTTTCTTATAT/rG//rG//rG/
CTACACGACGCTCTTCCGATCTCAATGGTTNNNNNNNNNNTTTCTTATAT/rG//rG//rG/
CTACACGACGCTCTTCCGATCTCAGTTAAGNNNNNNNNNNTTTCTTATAT/rG//rG//rG/
CTACACGACGCTCTTCCGATCTCATAGAACNNNNNNNNNNTTTCTTATAT/rG//rG//rG/
CTACACGACGCTCTTCCGATCTCATTTCTCNNNNNNNNNNTTTCTTATAT/rG//rG//rG/
CTACACGACGCTCTTCCGATCTCCATACTGNNNNNNNNNNTTTCTTATAT/rG//rG//rG/
CTACACGACGCTCTTCCGATCTCCGCTGAANNNNNNNNNNTTTCTTATAT/rG//rG//rG/
CTACACGACGCTCTTCCGATCTCCTAGGTCNNNNNNNNNNTTTCTTATAT/rG//rG//rG/
CTACACGACGCTCTTCCGATCTCGACGTTCNNNNNNNNNNTTTCTTATAT/rG//rG//rG/
CTACACGACGCTCTTCCGATCTCGATCATCNNNNNNNNNNTTTCTTATAT/rG//rG//rG/
CTACACGACGCTCTTCCGATCTCGGGTCTTNNNNNNNNNNTTTCTTATAT/rG//rG//rG/
CTACACGACGCTCTTCCGATCTCGTGAGAANNNNNNNNNNTTTCTTATAT/rG//rG//rG/
CTACACGACGCTCTTCCGATCTCTAGATGGNNNNNNNNNNTTTCTTATAT/rG//rG//rG/
CTACACGACGCTCTTCCGATCTCTCATGAGNNNNNNNNNNTTTCTTATAT/rG//rG//rG/
CTACACGACGCTCTTCCGATCTCTCTGTGTNNNNNNNNNNTTTCTTATAT/rG//rG//rG/
CTACACGACGCTCTTCCGATCTCTTACCGCNNNNNNNNNNTTTCTTATAT/rG//rG//rG/
CTACACGACGCTCTTCCGATCTCTTTGCCCNNNNNNNNNNTTTCTTATAT/rG//rG//rG/
CTACACGACGCTCTTCCGATCTGAAATGCCNNNNNNNNNNTTTCTTATAT/rG//rG//rG/
CTACACGACGCTCTTCCGATCTGAATCAGTNNNNNNNNNNTTTCTTATAT/rG//rG//rG/
CTACACGACGCTCTTCCGATCTGACAGAGGNNNNNNNNNNTTTCTTATAT/rG//rG//rG/
CTACACGACGCTCTTCCGATCTGACTAACANNNNNNNNNNTTTCTTATAT/rG//rG//rG/
CTACACGACGCTCTTCCGATCTGAGCCAAANNNNNNNNNNTTTCTTATAT/rG//rG//rG/
CTACACGACGCTCTTCCGATCTGAGGTACGNNNNNNNNNNTTTCTTATAT/rG//rG//rG/
CTACACGACGCTCTTCCGATCTGCACACTCNNNNNNNNNNTTTCTTATAT/rG//rG//rG/
CTACACGACGCTCTTCCGATCTGCACGGTTNNNNNNNNNNTTTCTTATAT/rG//rG//rG/
CTACACGACGCTCTTCCGATCTGCATTTGANNNNNNNNNNTTTCTTATAT/rG//rG//rG/
CTACACGACGCTCTTCCGATCTGCTATCCANNNNNNNNNNTTTCTTATAT/rG//rG//rG/
CTACACGACGCTCTTCCGATCTGCTGCATGNNNNNNNNNNTTTCTTATAT/rG//rG//rG/
CTACACGACGCTCTTCCGATCTGGAACCTANNNNNNNNNNTTTCTTATAT/rG//rG//rG/
CTACACGACGCTCTTCCGATCTGGAATTGGNNNNNNNNNNTTTCTTATAT/rG//rG//rG/
CTACACGACGCTCTTCCGATCTGGTCTCTCNNNNNNNNNNTTTCTTATAT/rG//rG//rG/
CTACACGACGCTCTTCCGATCTGGTTGCTANNNNNNNNNNTTTCTTATAT/rG//rG//rG/
CTACACGACGCTCTTCCGATCTGTAGCGCANNNNNNNNNNTTTCTTATAT/rG//rG//rG/
CTACACGACGCTCTTCCGATCTGTCCCATGNNNNNNNNNNTTTCTTATAT/rG//rG//rG/
CTACACGACGCTCTTCCGATCTGTCTAGTCNNNNNNNNNNTTTCTTATAT/rG//rG//rG/
CTACACGACGCTCTTCCGATCTGTTGTTGGNNNNNNNNNNTTTCTTATAT/rG//rG//rG/
CTACACGACGCTCTTCCGATCTGTTTAACGNNNNNNNNNNTTTCTTATAT/rG//rG//rG/
CTACACGACGCTCTTCCGATCTTACCGATANNNNNNNNNNTTTCTTATAT/rG//rG//rG/
CTACACGACGCTCTTCCGATCTTACGCCTCNNNNNNNNNNTTTCTTATAT/rG//rG//rG/
CTACACGACGCTCTTCCGATCTTAGACCGGNNNNNNNNNNTTTCTTATAT/rG//rG//rG/
CTACACGACGCTCTTCCGATCTTATCAAGANNNNNNNNNNTTTCTTATAT/rG//rG//rG/
CTACACGACGCTCTTCCGATCTTCGTAGCCNNNNNNNNNNTTTCTTATAT/rG//rG//rG/
CTACACGACGCTCTTCCGATCTTCTGGGCTNNNNNNNNNNTTTCTTATAT/rG//rG//rG/
CTACACGACGCTCTTCCGATCTTCTTCTTANNNNNNNNNNTTTCTTATAT/rG//rG//rG/
CTACACGACGCTCTTCCGATCTTGATTACANNNNNNNNNNTTTCTTATAT/rG//rG//rG/
CTACACGACGCTCTTCCGATCTTGCTCGGANNNNNNNNNNTTTCTTATAT/rG//rG//rG/
CTACACGACGCTCTTCCGATCTTGGCCATTNNNNNNNNNNTTTCTTATAT/rG//rG//rG/
CTACACGACGCTCTTCCGATCTTTACTTGTNNNNNNNNNNTTTCTTATAT/rG//rG//rG/
CTACACGACGCTCTTCCGATCTTTCAAAGCNNNNNNNNNNTTTCTTATAT/rG//rG//rG/
CTACACGACGCTCTTCCGATCTTTGACTAANNNNNNNNNNTTTCTTATAT/rG//rG//rG/
CTACACGACGCTCTTCCGATCTTTGCACCCNNNNNNNNNNTTTCTTATAT/rG//rG//rG/
CTACACGACGCTCTTCCGATCTTTGGTTCANNNNNNNNNNTTTCTTATAT/rG//rG//rG/

## Sheet: Table S4
Reagents for lysis
Reagent	Reaction conc.	mix conc.
Triton X100 (10% solution)	0.001	0.002
RNase Inhibitor (40u/uL)	0.4u	0.5
OligodTVN30 (10uM)	0.125uM	0.5
dNTPs (25mM / each)	0.5mM/each	2
Reagents for RT mix
Reagent	Reaction conc.
Tris-HCl pH 8.0-8.4 (1M)	25mM
NaCl (2.5M)	30mM
MgCl2 (100mM)	2.5mM
GTP (100mM)	1mM
DTT (100mM)	8mM
RNase Inhibitor (40u/uL)	0.25u
Maxima H-minus RT enzyme (200u/uL)	2u

## Sheet:  Table S5
Forward primer
P5-1	AATGATACGGCGACCACCGAGATCTACACAGGCGAACACTCTTTCCCTACACGACGCTC
P5-2	AATGATACGGCGACCACCGAGATCTACACTAATCTACACTCTTTCCCTACACGACGCTC
P5-3	AATGATACGGCGACCACCGAGATCTACACCAGGACACACTCTTTCCCTACACGACGCTC
P5-4	AATGATACGGCGACCACCGAGATCTACACGTACTGACACTCTTTCCCTACACGACGCTC
P5-5	AATGATACGGCGACCACCGAGATCTACACTATAGCACACTCTTTCCCTACACGACGCTC
P5-6	AATGATACGGCGACCACCGAGATCTACACATAGAGACACTCTTTCCCTACACGACGCTC
P5-7	AATGATACGGCGACCACCGAGATCTACACCCTATCACACTCTTTCCCTACACGACGCTC
P5-8	AATGATACGGCGACCACCGAGATCTACACGGCTCTACACTCTTTCCCTACACGACGCTC
P5-9	AATGATACGGCGACCACCGAGATCTACACAGAGTAACACTCTTTCCCTACACGACGCTC
Reverse primer
PCR reverse primer	AAGCAGTGGTATCAACGCAGAG

## Sheet: Table S6
BCRenrich-F-biotin	AATGATACGGCGACCACCGA
BCR-reverse-outer1	CAGGGCACAGTCACATCCT
BCR-reverse-outer2	TGCTGGACCACGCATTTGTA
BCR-reverse-outer3	GGTTTTGTTGTCGACCCAGTCT
BCR-reverse-outer4	TTGTCCACCTTGGTGTTGCT
BCR-reverse-outer5	CATGACGTCCTTGGAAGGCA
BCR-reverse-outer6	TGTGGGACTTCCACTG
BCR-reverse-outer7	TTCTCGTAGTCTGCTTTGCTCAG
BCR-reverse-inner1	GGGAAGTTTCTGGCGGTCA
BCR-reverse-inner2	GGTGGTACCCAGTTATCAAGCAT
BCR-reverse-inner3	GTGTCCCAGGTCACCATCAC
BCR-reverse-inner4	TCCTGAGGACTGTAGGACAGC
BCR-reverse-inner5	CACGCTGCTCGTATCCGA
BCR-reverse-inner6	TAGCTGCTGGCCGC
BCR-reverse-inner7	GCGTTATCCACCTTCCACTGT

## Sheet: Table S7
P7index1forBCR	CAAGCAGAAGACGGCATACGAGATCGTGATGTGACTGGAGTTCAGACGTGTGCTCTTCCGATCT
p5-library construction	AATGATACGGCGACCACCGAGA
